# Supplementary material for: Quality of life trajectories for different dialysis modalities—a nationwide study
Source: Clin Kidney J. 2024 Dec 20;18(2):sfae420. doi: 10.1093/ckj/sfae420 (PMC11833710; doi:10.1093/ckj/sfae420)
Supplement: sfae420_Supplemental_Files [file sfae420_supplemental_files.zip]

Archive with 2 entries (2 files):
- 570 suppl figure 1_.pptx
- 570 Supplement QoL  240901.docx
